# Supplementary material for: TP53 Targeted Deep Sequencing of Cell-Free DNA in Esophageal Squamous Cell Carcinoma Using Low-Quality Serum: Concordance with Tumor Mutation
Source: Int J Mol Sci. 2021 May 26;22(11):5627. doi: 10.3390/ijms22115627 (PMC8197963; doi:10.3390/ijms22115627)
Supplement: Supplementary file 1 [file ijms-22-05627-s001.zip]

Archive with 1 entries (1 files):
- ijms-1194978-SI.pdf
